# Supplementary material for: Intense Habitat-Specific Fisheries-Induced Selection at the Molecular Pan I Locus Predicts Imminent Collapse of a Major Cod Fishery
Source: PLoS One. 2009 May 27;4(5):e5529. doi: 10.1371/journal.pone.0005529 (PMC2682699; doi:10.1371/journal.pone.0005529)
Supplement: Table S1 — A table summarizing the key points of the supporting information data. (0.05 MB ZIP) [file pone.0005529.s009.zip]

Archive with 5 entries (4 files):
- TableS1/
- TableS1/TableS1.aux
- TableS1/TableS1.pdf
- TableS1/TableS1.dvi
- TableS1/TableS1.tex
