# Supplementary material for: Intense Habitat-Specific Fisheries-Induced Selection at the Molecular Pan I Locus Predicts Imminent Collapse of a Major Cod Fishery
Source: PLoS One. 2009 May 27;4(5):e5529. doi: 10.1371/journal.pone.0005529 (PMC2682699; doi:10.1371/journal.pone.0005529)
Supplement: Table S1 — A table summarizing the key points of the supporting information data. (0.05 MB ZIP) [file pone.0005529.s009.zip › TableS1/TableS1.tex]

% Template for PLoS
% Version 1.0 January 2009
%
% To compile to pdf, run:
% latex plos.template
% bibtex plos.template
% latex plos.template
% latex plos.template
% dvipdf plos.template

\documentclass[12pt]{article}

% amsmath package, useful for mathematical formulas
\usepackage{amsmath}
% amssymb package, useful for mathematical symbols
\usepackage{amssymb}

% graphicx package, useful for including eps and pdf graphics
% include graphics with the command \includegraphics
\usepackage{graphicx}

% cite package, to clean up citations in the main text. Do not remove.
\usepackage{cite}

\usepackage{color} 
\usepackage{longtable}
\usepackage{url}

% Use doublespacing - comment out for single spacing
%\usepackage{setspace} 
%\doublespacing


% Text layout
\topmargin 0.0cm
\oddsidemargin 0.5cm
\evensidemargin 0.5cm
\textwidth 16cm 
\textheight 21cm

% Bold the 'Figure #' in the caption and separate it with a period
% Captions will be left justified
\usepackage[labelfont=bf,labelsep=period,justification=raggedright]{caption}

% Use the PLoS provided bibtex style
%\bibliographystyle{PLoS2009}

% Remove brackets from numbering in List of References
\makeatletter
\renewcommand{\@biblabel}[1]{\quad#1.}
\makeatother


% Leave date blank
\date{}

%\pagestyle{myheadings}
%% ** EDIT HERE **
%% Please insert a running head of 30 characters or less.  
%% Include it twice, once between each set of braces
%\markboth{Fisheries and Selection in Cod}{Fisheries and Selection in Cod}


%% ** EDIT HERE **
%% PLEASE INCLUDE ALL MACROS BELOW
\renewcommand{\thetable}{\textbf{S1}}
\renewcommand{\thefigure}{\textbf{S\arabic{figure}}}

%% END MACROS SECTION

\begin{document}

% Title must be 150 words or less
% \begin{flushleft} {\Large \textbf{Supporting Information to: \\ Intense
%       Habitat-specific Fisheries-induced Selection at the Molecular
%       \emph{Pan} I Locus Predicts Imminent Collapse of a Major Cod
%       Fishery} }
% % Insert Author names, affiliations and corresponding author email.
% \\
% Einar {\'A}rnason$^{1,\ast}$, 
% Ubaldo Benitez Hernandez$^{2}$, 
% Kristj{\'a}n Kristinsson$^{3}$
% \\
% \textbf{1} Institute of Biology, University of Iceland, Reykjav{\'\i}k,
% Iceland
% \\
% \textbf{2} Institute of Biology, University of Iceland, Reykjav{\'\i}k,
% Iceland 
% \\
% \textbf{3} Marine Research Institute, Reykjav{\'\i}k, Iceland

% $\ast$ E-mail: einararn@hi.is
% \end{flushleft}


% Please keep the abstract between 250 and 300 words
%\section*{Abstract}

% Please keep the Author Summary between 150 and 200 words
% Use first person. PLoS ONE authors please skip this step. 
% Author Summary not valid for PLoS ONE submissions.   
%\section*{Author Summary}

%\section*{Introduction}

% Results and Discussion can be combined.
%\section*{Results}

%\subsection*{Subsection 1}

%\subsection*{Subsection 2}

%\section*{Discussion}

% You may title this section "Methods" or "Models". 
% "Models" is not a valid title for PLoS ONE authors. However, PLoS ONE
% authors may use "Analysis" 
%\section*{Materials and Methods}

% Do NOT remove this, even if you are not including acknowledgments
%\section*{Acknowledgments}


%\section*{References}
% The bibtex filename
%\bibliography{template}

\thispagestyle{empty}
%\subsection*{Summary of key points}
%\begin{tabular}{lp{0.8\textwidth}}
\begin{longtable}{lp{0.8\textwidth}}
\caption{\textbf{A table summarizing the key points of the supporting information data.}}\\
  \hline
  \multicolumn{1}{c}{Supporting}&\multicolumn{1}{c}{Key points}\\\hline
\endfirsthead
\caption[]{Continuation.}\\\hline
  \multicolumn{1}{c}{Supporting}&\multicolumn{1}{c}{Key points}\\\hline
\endhead
\hline\multicolumn{2}{r}{{\small Continued on next page}} \\
\endfoot\hline
\endlastfoot\hline

\textbf{Figure S1}& The figure shows the gam regression of the logit
of frequency ($\log p/q$) on depth. It shows the statistical support
for the regression with standard errors and residuals. It supplements
Figure 1 of the paper which, on a more familiar scale, shows the
allele frequency $p$ on depth.\\\hline

\textbf{Figure S2}& The figure shows the locations of sampling
stations on a map of Iceland. Sampling stations are color coded based
on revised \textsc{metacod} definitions [19,61]. The \textsc{metacod}
divisions are based on oceanographic features, currents and
such. These divisions are used in testing for population
differentiation in Tables 2, 3, and 4 of the paper.\\\hline

\textbf{Figure S3}& The figure presents the evidence for confounding
of depth and geographic location (division). In particular, shallow
water stations are found in the north and north-east and deep-water
stations in the south. The effects of confounding are studied in
Tables 3 and 4 in the paper.\\\hline

\textbf{Figure S4}& The figure shows that the brunt of the fishing is
carried by 5--7 year old fish. Eight year old fish is severly reduced
in numbers and nine year olds are all but fished out. Among the very
old year classes old fish are only a tiny proportion of the
catch. Among the recent year classes young fish are entering the
fishery, become an increasing proportion and, with age, quickly become
a decreasing proportion.\\\hline

\textbf{Figure S5} & The figure shows that fishing is concentrated in
shallow water. The density of fishing by long line has shifted to
shallower water in more recent years. At the same time long line is
taking an increasing proportion of total catch as Figure S6 and Figure
3 in paper show. Thus recent changes in fishing have also been
directed at shallow water.\\\hline

\textbf{Figure S6} & The figure shows total catch by gear and
proportional catch. There is trend towards reduced catch during the
past ten years. The reduction in catch in the population crash of 1995
is evident.. The proportion of the catch taken by different gear also
has changed. Proportion of catch taken by bottom trawl, which is
distributed over the greatest depth range, has decreased and
proportion of catch taken by gear mainly targeting shallow water, long
line in particular, has increased. \\\hline

\textbf{Figure S7} & Catch is regulated by government issued
quotas. The figure shows the complex relationships of catch, issued
TAC's and recommended TAC's based on scientific assessment of the
stock.  Although there are large fluctuations there is a downward
trend in all numbers. This figure supplements Figure 3 in the paper
which presents data on catch, effort and catch per unit effort
\\\hline

\textbf{Figure S8}& The figure shows allelic and genotypic frequencies
on year class conditioned on age. It complements Figure 5 in the paper
which shows allelic and genotypic frequencies on age conditioned on
year class. The intense fisheries-induced selection is expected to
reduce the frequency of the \emph{A} allele.  There is a trend for
more recent year classes to have lower frequencies of the \emph{A}
allele as expected from the intense selection.\\\hline

\textbf{Table S2}& The table presents fitness estimates by calculating
weights $U_i$ as ratios of frequencies of young (3--4 year olds
entering the fishery as ``pre-selection'') and old (8--13 year olds,
``post-selection''). The estimates are based on observed numbers and
standard errors are based on the variance of ratios. Based on a
slightly different method from that in Table 6 in the paper the
results are nevertheless similar. The fitness estimates from this
table are used for making predictions of changes shown in top right
panel of Figure 7 in the paper.\\\hline

\textbf{Table S3} & The table presents weights $U_{ij}$ as ratios of
frequencies at one year age intervals ($j$). Assuming independent
action of the selective forces we multiply weights for ages 5--11 to
calculate overall weights. Fitness estimated by this method are the
most extreme. Predicted changes using these fitnesses (not shown) are
even more drastic than the worst-case scenario presented in Table 6
and Figure 7 of the paper. \\\hline
\end{longtable}

\end{document}


%%% Local Variables: 
%%% mode: latex
%%% TeX-master: t
%%% End: 
