# Supplementary material for: Intense Habitat-Specific Fisheries-Induced Selection at the Molecular Pan I Locus Predicts Imminent Collapse of a Major Cod Fishery
Source: PLoS One. 2009 May 27;4(5):e5529. doi: 10.1371/journal.pone.0005529 (PMC2682699; doi:10.1371/journal.pone.0005529)
Supplement: Table S2 — Genotypic frequencies pooled pre and post selection, weigths and fitnesses. (0.03 MB ZIP) [file pone.0005529.s010.zip]

Archive with 5 entries (4 files):
- TableS2/
- TableS2/TableS2.aux
- TableS2/TableS2.tex
- TableS2/TableS2.dvi
- TableS2/TableS2.pdf
