# Supplementary material for: Intense Habitat-Specific Fisheries-Induced Selection at the Molecular Pan I Locus Predicts Imminent Collapse of a Major Cod Fishery
Source: PLoS One. 2009 May 27;4(5):e5529. doi: 10.1371/journal.pone.0005529 (PMC2682699; doi:10.1371/journal.pone.0005529)
Supplement: Table S2 — Genotypic frequencies pooled pre and post selection, weigths and fitnesses. (0.03 MB ZIP) [file pone.0005529.s010.zip › TableS2/TableS2.aux]

\relax 
\@writefile{lot}{\contentsline {table}{\numberline {\textbf  {S2}}{\ignorespaces \textbf  {Genotypic frequencies pooled pre and post selection, weigths and fitnesses.}}}{1}}
\newlabel{genotype34813se}{{\textbf  {S2}}{1}}
