# Supplementary material for: Intense Habitat-Specific Fisheries-Induced Selection at the Molecular Pan I Locus Predicts Imminent Collapse of a Major Cod Fishery
Source: PLoS One. 2009 May 27;4(5):e5529. doi: 10.1371/journal.pone.0005529 (PMC2682699; doi:10.1371/journal.pone.0005529)
Supplement: Table S2 — Genotypic frequencies pooled pre and post selection, weigths and fitnesses. (0.03 MB ZIP) [file pone.0005529.s010.zip › TableS2/TableS2.tex]

% Template for PLoS
% Version 1.0 January 2009
%
% To compile to pdf, run:
% latex plos.template
% bibtex plos.template
% latex plos.template
% latex plos.template
% dvipdf plos.template

\documentclass[12pt]{article}

% amsmath package, useful for mathematical formulas
\usepackage{amsmath}
% amssymb package, useful for mathematical symbols
\usepackage{amssymb}

% graphicx package, useful for including eps and pdf graphics
% include graphics with the command \includegraphics
\usepackage{graphicx}

% cite package, to clean up citations in the main text. Do not remove.
\usepackage{cite}

\usepackage{color} 
\usepackage{longtable}
\usepackage{url}

% Use doublespacing - comment out for single spacing
%\usepackage{setspace} 
%\doublespacing


% Text layout
\topmargin 0.0cm
\oddsidemargin 0.5cm
\evensidemargin 0.5cm
\textwidth 16cm 
\textheight 21cm

% Bold the 'Figure #' in the caption and separate it with a period
% Captions will be left justified
\usepackage[labelfont=bf,labelsep=period,justification=raggedright]{caption}

% Use the PLoS provided bibtex style
%\bibliographystyle{PLoS2009}

% Remove brackets from numbering in List of References
\makeatletter
\renewcommand{\@biblabel}[1]{\quad#1.}
\makeatother


% Leave date blank
\date{}

%\pagestyle{myheadings}
%% ** EDIT HERE **
%% Please insert a running head of 30 characters or less.  
%% Include it twice, once between each set of braces
%\markboth{Fisheries and Selection in Cod}{Fisheries and Selection in Cod}


%% ** EDIT HERE **
%% PLEASE INCLUDE ALL MACROS BELOW
\renewcommand{\thetable}{\textbf{S2}}
\renewcommand{\thefigure}{\textbf{S\arabic{figure}}}

%% END MACROS SECTION

\begin{document}

% Title must be 150 words or less
% \begin{flushleft} {\Large \textbf{Supporting Information to: \\ Intense
%       Habitat-specific Fisheries-induced Selection at the Molecular
%       \emph{Pan} I Locus Predicts Imminent Collapse of a Major Cod
%       Fishery} }
% % Insert Author names, affiliations and corresponding author email.
% \\
% Einar {\'A}rnason$^{1,\ast}$, 
% Ubaldo Benitez Hernandez$^{2}$, 
% Kristj{\'a}n Kristinsson$^{3}$
% \\
% \textbf{1} Institute of Biology, University of Iceland, Reykjav{\'\i}k,
% Iceland
% \\
% \textbf{2} Institute of Biology, University of Iceland, Reykjav{\'\i}k,
% Iceland 
% \\
% \textbf{3} Marine Research Institute, Reykjav{\'\i}k, Iceland

% $\ast$ E-mail: einararn@hi.is
% \end{flushleft}


% Please keep the abstract between 250 and 300 words
%\section*{Abstract}

% Please keep the Author Summary between 150 and 200 words
% Use first person. PLoS ONE authors please skip this step. 
% Author Summary not valid for PLoS ONE submissions.   
%\section*{Author Summary}

%\section*{Introduction}

% Results and Discussion can be combined.
%\section*{Results}

%\subsection*{Subsection 1}

%\subsection*{Subsection 2}

%\section*{Discussion}

% You may title this section "Methods" or "Models". 
% "Models" is not a valid title for PLoS ONE authors. However, PLoS ONE
% authors may use "Analysis" 
%\section*{Materials and Methods}

% Do NOT remove this, even if you are not including acknowledgments
%\section*{Acknowledgments}


%\section*{References}
% The bibtex filename
%\bibliography{template}

\thispagestyle{empty}
%> xtable(genotype34813se,digits=3)
% latex table generated in R 2.6.1 by xtable 1.5-2 package
% Mon Feb 18 21:39:49 2008
\begin{table}[!ht]
  \caption{\textbf{Genotypic frequencies pooled pre and post
      selection, weigths and fitnesses.}\label{genotype34813se}}  
\begin{tabular}{lrrrrrrrrrr}
  \hline
&
\multicolumn{3}{c}{\emph{AA}}&
\multicolumn{3}{c}{\emph{AB}}&
\multicolumn{3}{c}{\emph{BB}}\\\cline{2-4}\cline{5-7}\cline{8-10}\hline
Age & 
\multicolumn{1}{c}{obs} 
& \multicolumn{1}{c}{rel} 
& \multicolumn{1}{c}{\textsc{se}}
& \multicolumn{1}{c}{obs} 
& \multicolumn{1}{c}{rel} 
& \multicolumn{1}{c}{\textsc{se}} 
& \multicolumn{1}{c}{obs} 
& \multicolumn{1}{c}{rel} 
& \multicolumn{1}{c}{\textsc{se}}
& \multicolumn{1}{c}{Sum}  \\\hline
 3--4 &   81 & 0.57 & 0.04 &   46 & 0.33 & 0.04 &   14 & 0.10 & 0.00 &  141 \\
8--13 &  123 & 0.24 & 0.02 &  197 & 0.39 & 0.02 &  191 & 0.37 & 0.02 &  511 \\\hline
$U$ &  & 0.42 & 0.05 &  & 1.18 & 0.16 &  & 3.76 & 0.98 &  \\
$W$ &  & 0.11 & 0.28 &  & 0.31 & 0.29 &  & 1.00 & 0.37 &  \\
   \hline
\end{tabular}
\begin{flushleft}
  Genotypic frequencies pooled among 3--4 (``pre-selection'') and
  8--13 years old (``post-selection''), weights, $U$, and fitness,
  $W$, relative to the most fit \emph{BB} genotype.  Respective
  standard errors are based on variance of ratios.
\end{flushleft}
\end{table}

\end{document}


%%% Local Variables: 
%%% mode: latex
%%% TeX-master: t
%%% End: 
