# Supplementary material for: Intense Habitat-Specific Fisheries-Induced Selection at the Molecular Pan I Locus Predicts Imminent Collapse of a Major Cod Fishery
Source: PLoS One. 2009 May 27;4(5):e5529. doi: 10.1371/journal.pone.0005529 (PMC2682699; doi:10.1371/journal.pone.0005529)
Supplement: Table S3 — Fitness based on weights as ratios of median genotypic frequency changes between years within year class. (0.03 MB ZIP) [file pone.0005529.s011.zip]

Archive with 5 entries (4 files):
- TableS3/
- TableS3/TableS3.tex
- TableS3/TableS3.aux
- TableS3/TableS3.pdf
- TableS3/TableS3.dvi
