# Supplementary material for: Intense Habitat-Specific Fisheries-Induced Selection at the Molecular Pan I Locus Predicts Imminent Collapse of a Major Cod Fishery
Source: PLoS One. 2009 May 27;4(5):e5529. doi: 10.1371/journal.pone.0005529 (PMC2682699; doi:10.1371/journal.pone.0005529)
Supplement: Table S3 — Fitness based on weights as ratios of median genotypic frequency changes between years within year class. (0.03 MB ZIP) [file pone.0005529.s011.zip › TableS3/TableS3.tex]

% Template for PLoS
% Version 1.0 January 2009
%
% To compile to pdf, run:
% latex plos.template
% bibtex plos.template
% latex plos.template
% latex plos.template
% dvipdf plos.template

\documentclass[12pt]{article}

% amsmath package, useful for mathematical formulas
\usepackage{amsmath}
% amssymb package, useful for mathematical symbols
\usepackage{amssymb}

% graphicx package, useful for including eps and pdf graphics
% include graphics with the command \includegraphics
\usepackage{graphicx}

% cite package, to clean up citations in the main text. Do not remove.
\usepackage{cite}

\usepackage{color} 
\usepackage{longtable}
\usepackage{url}

% Use doublespacing - comment out for single spacing
%\usepackage{setspace} 
%\doublespacing


% Text layout
\topmargin 0.0cm
\oddsidemargin 0.5cm
\evensidemargin 0.5cm
\textwidth 16cm 
\textheight 21cm

% Bold the 'Figure #' in the caption and separate it with a period
% Captions will be left justified
\usepackage[labelfont=bf,labelsep=period,justification=raggedright]{caption}

% Use the PLoS provided bibtex style
%\bibliographystyle{PLoS2009}

% Remove brackets from numbering in List of References
\makeatletter
\renewcommand{\@biblabel}[1]{\quad#1.}
\makeatother


% Leave date blank
\date{}

% \pagestyle{myheadings}
% %% ** EDIT HERE **
% %% Please insert a running head of 30 characters or less.  
% %% Include it twice, once between each set of braces
% \markboth{Fisheries and Selection in Cod}{Fisheries and Selection in Cod}


%% ** EDIT HERE **
%% PLEASE INCLUDE ALL MACROS BELOW
\renewcommand{\thetable}{\textbf{S3}}
\renewcommand{\thefigure}{\textbf{S\arabic{figure}}}

%% END MACROS SECTION

\begin{document}

% Title must be 150 words or less
% \begin{flushleft} {\Large \textbf{Supporting Information to: \\ Intense
%       Habitat-specific Fisheries-induced Selection at the Molecular
%       \emph{Pan} I Locus Predicts Imminent Collapse of a Major Cod
%       Fishery} }
% % Insert Author names, affiliations and corresponding author email.
% \\
% Einar {\'A}rnason$^{1,\ast}$, 
% Ubaldo Benitez Hernandez$^{2}$, 
% Kristj{\'a}n Kristinsson$^{3}$
% \\
% \textbf{1} Institute of Biology, University of Iceland, Reykjav{\'\i}k,
% Iceland
% \\
% \textbf{2} Institute of Biology, University of Iceland, Reykjav{\'\i}k,
% Iceland 
% \\
% \textbf{3} Marine Research Institute, Reykjav{\'\i}k, Iceland

% $\ast$ E-mail: einararn@hi.is
% \end{flushleft}


% Please keep the abstract between 250 and 300 words
%\section*{Abstract}

% Please keep the Author Summary between 150 and 200 words
% Use first person. PLoS ONE authors please skip this step. 
% Author Summary not valid for PLoS ONE submissions.   
%\section*{Author Summary}

%\section*{Introduction}

% Results and Discussion can be combined.
%\section*{Results}

%\subsection*{Subsection 1}

%\subsection*{Subsection 2}

%\section*{Discussion}

% You may title this section "Methods" or "Models". 
% "Models" is not a valid title for PLoS ONE authors. However, PLoS ONE
% authors may use "Analysis" 
%\section*{Materials and Methods}

% Do NOT remove this, even if you are not including acknowledgments
%\section*{Acknowledgments}


%\section*{References}
% The bibtex filename
%\bibliography{template}

\thispagestyle{empty}
%> xtable(vogtolurmedianbyage,digits=3)
% latex table generated in R 2.6.1 by xtable 1.5-2 package
% Wed Feb 13 14:46:13 2008
\begin{table}[!ht]
  \caption{\textbf{Fitness based on weights as ratios of median genotypic frequency 
      changes between years within year class.}    \label{vogtolurmedianbyage}} 
\begin{tabular}{rrrr}
  \hline
&\multicolumn{3}{c}{Weights, $U$}\\\cline{2-4}
Age & $U_\emph{AA}$ & $U_\emph{AB}$ & $U_\emph{BB}$ \\
  \hline
4 & 1.164 & 0.752 & 1.214 \\
  5 & 0.829 & 1.004 & 2.061 \\
  6 & 0.714 & 0.946 & 2.920 \\
  7 & 0.731 & 1.014 & 1.288 \\
  8 & 0.691 & 0.853 & 1.425 \\
  9 & 0.932 & 0.995 & 1.055 \\
  10 & 0.750 & 0.986 & 1.164 \\
  11 & 0.864 & 0.901 & 0.875 \\
  12 & 0.505 & 0.812 & 3.940 \\
  13 & 1.167 & 1.061 & 0.875 \\
   \hline
$\Pi_{j=5}^{11} U_{ij}$&0.181 & 0.726 & 11.873\\
$W_i$& 0.015&0.061 & 1.0\\\hline
\end{tabular}
\begin{flushleft}
  Products of weights, $\Pi_{j=5}^{11} U_{ij}$, for ages
  5--11. Fitness of genotypes, $W_i$, relative to the most fit
  \emph{BB} genotype.
\end{flushleft}
\end{table}
\end{document}


%%% Local Variables: 
%%% mode: latex
%%% TeX-master: t
%%% End: 
