# Supplementary material for: Intense Habitat-Specific Fisheries-Induced Selection at the Molecular Pan I Locus Predicts Imminent Collapse of a Major Cod Fishery
Source: PLoS One. 2009 May 27;4(5):e5529. doi: 10.1371/journal.pone.0005529 (PMC2682699; doi:10.1371/journal.pone.0005529)
Supplement: Table S3 — Fitness based on weights as ratios of median genotypic frequency changes between years within year class. (0.03 MB ZIP) [file pone.0005529.s011.zip › TableS3/TableS3.aux]

\relax 
\@writefile{lot}{\contentsline {table}{\numberline {\textbf  {S3}}{\ignorespaces \textbf  {Fitness based on weights as ratios of median genotypic frequency changes between years within year class.} }}{1}}
\newlabel{vogtolurmedianbyage}{{\textbf  {S3}}{1}}
